# Supplementary material for: Antimicrobial Hydroxyethyl-Cellulose-Based Composite Films with Zinc Oxide and Mesoporous Silica Loaded with Cinnamon Essential Oil
Source: Pharmaceutics. 2024 Sep 19;16(9):1225. doi: 10.3390/pharmaceutics16091225 (PMC11435203; doi:10.3390/pharmaceutics16091225)
Supplement: Supplementary file 1 [file pharmaceutics-16-01225-s001.zip]

Archive with 1 entries (1 files):
- pharmaceutics-3114309-supplementary.pdf
